# Supplementary material for: Complement Activation-Independent Attenuation of SARS-CoV-2 Infection by C1q and C4b-Binding Protein
Source: Viruses. 2023 May 29;15(6):1269. doi: 10.3390/v15061269 (PMC10305604; doi:10.3390/v15061269)
Supplement: Supplementary file 1 [file viruses-15-01269-s001.zip]

Archive with 1 entries (1 files):
- viruses-2373985-supplementary.pdf
